# Supplementary material for: YAP Promotes Cell Proliferation and Stemness Maintenance of Porcine Muscle Stem Cells under High-Density Condition
Source: Cells. 2021 Nov 8;10(11):3069. doi: 10.3390/cells10113069 (PMC8621012; doi:10.3390/cells10113069)
Supplement: Supplementary file 1 [file cells-10-03069-s001.zip]

Archive with 1 entries (1 files):
- cells-1420680-supplementary.pdf
